# Supplementary material for: Differences in MicroRNA Expression in Firefighters Responding to a Train Derailment and Fire in East Palestine, Ohio
Source: Epigenomes. 2026 Feb 3;10(1):8. doi: 10.3390/epigenomes10010008 (PMC12921792; doi:10.3390/epigenomes10010008)
Supplement: Supplementary file 1 [file epigenomes-10-00008-s001.zip]

Archive with 1 entries (1 files):
- epigenomes-4061444-supplementary.xlsx
