# Supplementary material for: Differences in MicroRNA Expression in Firefighters Responding to a Train Derailment and Fire in East Palestine, Ohio
Source: Epigenomes. 2026 Feb 3;10(1):8. doi: 10.3390/epigenomes10010008 (PMC12921792; doi:10.3390/epigenomes10010008)
Supplement: Supplementary file 1 [file epigenomes-10-00008-s001.zip › epigenomes-4061444-supplementary.xlsx]

## Sheet: SuppTable1
Supplemental Table S1. Association between East Palestine incident response and miRNA expression in adjusted negative binomial regression models.
	Estimate	Std. Error	Risk Ratio (Exponentiated Estimate)	p-value	q-value
hsa-miR-149-5p	0.290778	0.0768577	1.33747	0.000154745	0.0239185
hsa-miR-648	0.331711	0.088143	1.39335	0.00016767	0.0239185
hsa-miR-885-3p	0.274763	0.0736646	1.31622	0.00019154	0.0239185
hsa-miR-1307-5p	0.307052	0.0857856	1.35941	0.000344525	0.0280878
hsa-miR-449b-5p	0.208302	0.0585774	1.23159	0.000376516	0.0280878
hsa-miR-433-3p	0.252199	0.0722492	1.28685	0.000481787	0.0280878
hsa-miR-574-3p	-0.374953	0.108705	0.687322	0.000562125	0.0280878
hsa-miR-208b-3p	0.204309	0.0595358	1.22668	0.00059981	0.0280878
hsa-miR-302c-3p	0.254953	0.0751343	1.2904	0.00069055	0.028744
hsa-miR-605-5p	0.192729	0.0593715	1.21255	0.00116974	0.0438211
hsa-miR-34a-5p	0.206471	0.064919	1.22933	0.00147049	0.047663
hsa-miR-412-3p	0.183981	0.0581734	1.20199	0.00156346	0.047663
hsa-miR-33b-5p	0.199504	0.0634109	1.2208	0.00165398	0.047663
hsa-miR-643	0.17424	0.0563851	1.19034	0.00200034	0.0491407
hsa-miR-329-5p	0.234268	0.0762517	1.26398	0.00212413	0.0491407
hsa-miR-1537-3p	0.178353	0.0582378	1.19525	0.00219497	0.0491407
hsa-miR-181b-2-3p	0.283439	0.092695	1.32769	0.00222995	0.0491407
hsa-miR-513a-5p	0.235509	0.0787935	1.26555	0.00279951	0.0567674
hsa-miR-598-3p	0.176862	0.0593426	1.19347	0.00287911	0.0567674
hsa-miR-649	0.236462	0.0808198	1.26676	0.00343577	0.0606695
hsa-miR-5001-3p	0.219729	0.0751804	1.24574	0.00347025	0.0606695
hsa-miR-577	0.268048	0.0923599	1.30741	0.00370532	0.0606695
hsa-miR-23c	0.229772	0.079216	1.25831	0.00372481	0.0606695
hsa-miR-1972	0.191757	0.066796	1.21138	0.0040945	0.0619929
hsa-miR-548v	0.163913	0.057162	1.17811	0.00413702	0.0619929
hsa-miR-612	0.161213	0.0567581	1.17493	0.00450642	0.0630547
hsa-miR-660-3p	0.210491	0.0741776	1.23428	0.00454451	0.0630547
hsa-miR-379-5p	0.126751	0.0450007	1.13513	0.00485289	0.0632453
hsa-miR-381-3p	0.202788	0.072393	1.22481	0.00509104	0.0632453
hsa-miR-522-3p	0.13724	0.0491623	1.1471	0.00524529	0.0632453
hsa-miR-1287-3p	0.146862	0.0529157	1.15819	0.00551355	0.0632453
hsa-miR-211-5p	0.146624	0.0529071	1.15792	0.00558234	0.0632453
hsa-miR-873-3p	0.152235	0.0549678	1.16443	0.00561367	0.0632453
hsa-miR-590-5p	0.204146	0.073905	1.22648	0.00574001	0.0632453
hsa-miR-4532	0.223153	0.0826069	1.25001	0.0069051	0.0739088
hsa-miR-3605-5p	0.162052	0.0602781	1.17592	0.00717946	0.0742361
hsa-miR-654-5p	0.181485	0.0676837	1.199	0.007332	0.0742361
hsa-miR-506-3p	-0.199298	0.0747092	0.819306	0.00763846	0.0747462
hsa-miR-203a-5p	0.164727	0.0618948	1.17907	0.00778142	0.0747462
hsa-miR-4531	0.158805	0.0599061	1.17211	0.00802762	0.0751431
hsa-miR-4536-3p	0.161323	0.0612181	1.17506	0.00840823	0.0751431
hsa-miR-452-5p	0.239373	0.0908961	1.27045	0.00845145	0.0751431
hsa-miR-134-3p	0.161207	0.0613754	1.17493	0.00862508	0.0751431
hsa-miR-576-3p	0.13336	0.0509877	1.14266	0.00890866	0.0754306
hsa-miR-376a-2-5p	0.231148	0.0886228	1.26005	0.00910142	0.0754306
hsa-miR-147b	0.183485	0.0705107	1.2014	0.00926212	0.0754306
hsa-miR-6724-5p	0.148288	0.0572419	1.15985	0.0095822	0.0763769
hsa-miR-543	0.147575	0.0572979	1.15902	0.0100072	0.0781025
hsa-miR-432-5p	0.195106	0.0760661	1.21544	0.0103191	0.0788932
hsa-miR-3613-5p	0.201747	0.0796482	1.22354	0.0113097	0.0847373
hsa-miR-499b-5p	0.188696	0.0749729	1.20767	0.0118408	0.0857389
hsa-miR-345-3p	0.138089	0.0549768	1.14808	0.0120127	0.0857389
hsa-miR-200b-3p	0.17534	0.0699077	1.19165	0.0121358	0.0857389
hsa-miR-513a-3p	0.231217	0.092423	1.26013	0.0123588	0.0857389
hsa-miR-181a-2-3p	0.150428	0.0608385	1.16233	0.0134143	0.0913694
hsa-miR-589-5p	0.209694	0.0859651	1.2333	0.0147163	0.0964955
hsa-miR-133a-3p	0.149009	0.0614872	1.16068	0.0153753	0.0964955
hsa-miR-485-3p	0.231607	0.0956111	1.26062	0.015419	0.0964955
hsa-miR-135a-5p	0.214588	0.0886695	1.23935	0.0155169	0.0964955
hsa-miR-323a-3p	0.173591	0.0717572	1.18957	0.015557	0.0964955
hsa-miR-494-5p	0.233948	0.0968515	1.26358	0.0157124	0.0964955
hsa-miR-638	0.187797	0.0780776	1.20659	0.0161609	0.0973252
hsa-miR-1200	0.137427	0.0572824	1.14732	0.0164352	0.0973252
hsa-miR-3147	0.12963	0.0541286	1.13841	0.0166269	0.0973252
hsa-miR-1827	0.160163	0.0672783	1.1737	0.017284	0.0973765
hsa-miR-1255a	0.117949	0.0496221	1.12519	0.0174567	0.0973765
hsa-miR-128-2-5p	0.204679	0.0862684	1.22713	0.0176643	0.0973765
hsa-miR-376c-3p	0.1919	0.0809492	1.21155	0.0177579	0.0973765
hsa-miR-489-3p	0.195429	0.0826862	1.21583	0.0181034	0.0973765
hsa-miR-1469	0.184353	0.0781962	1.20244	0.0183952	0.0973765
hsa-miR-3614-5p	0.128473	0.0545218	1.13709	0.0184552	0.0973765
hsa-miR-1205	0.143475	0.0613971	1.15428	0.0194478	0.0999831
hsa-miR-374a-3p	0.163941	0.0701756	1.17815	0.019483	0.0999831
hsa-miR-4455	0.189259	0.0818579	1.20835	0.020775	0.105173
hsa-miR-151b	0.154806	0.0673177	1.16743	0.0214689	0.107237
hsa-miR-192-5p	0.201558	0.0880218	1.22331	0.0220295	0.108282
hsa-miR-548q	0.124866	0.054623	1.133	0.0222562	0.108282
hsa-miR-590-3p	0.198582	0.0871143	1.21967	0.0226341	0.108445
hsa-miR-513c-5p	0.181908	0.079938	1.1995	0.0228688	0.108445
hsa-miR-627-5p	0.1477	0.0653239	1.15917	0.0237566	0.111238
hsa-miR-4707-3p	0.189678	0.0844319	1.20886	0.024671	0.111238
hsa-miR-495-5p	0.136929	0.0613201	1.14675	0.0255478	0.111238
hsa-miR-548z-hsa-miR-548h-3p	0.192686	0.0864106	1.2125	0.0257548	0.111238
hsa-miR-503-3p	0.135017	0.0605729	1.14456	0.0258144	0.111238
hsa-miR-1234-3p	0.140709	0.0631356	1.15109	0.0258354	0.111238
hsa-miR-424-5p	0.143328	0.064315	1.15411	0.0258455	0.111238
hsa-miR-129-5p	0.167667	0.0754116	1.18254	0.0261913	0.111238
hsa-miR-2278	0.183656	0.0826738	1.2016	0.0263202	0.111238
hsa-miR-188-5p	0.123934	0.0558294	1.13194	0.0264271	0.111238
hsa-miR-3615	0.19429	0.0878501	1.21445	0.0269936	0.111652
hsa-miR-136-5p	0.163	0.0737636	1.17704	0.0271214	0.111652
hsa-miR-454-3p	-0.174033	0.0790882	0.840269	0.0277717	0.113086
hsa-miR-518e-3p	0.138878	0.0632803	1.14898	0.0281889	0.113551
hsa-miR-885-5p	0.159243	0.0731728	1.17262	0.0295355	0.117709
hsa-miR-509-3-5p	0.156644	0.0723458	1.16958	0.0303717	0.119768
hsa-miR-548ar-5p	0.119526	0.0556224	1.12696	0.0316435	0.123483
hsa-miR-451a	-0.19833	0.092679	0.820099	0.0323572	0.124966
hsa-miR-373-3p	0.151253	0.0712327	1.16329	0.0337228	0.128912
hsa-miR-3182	0.107793	0.0508661	1.11382	0.0340769	0.12895
hsa-miR-197-5p	-0.12201	0.0580009	0.88514	0.0354146	0.132174
hsa-miR-758-5p	0.151691	0.0725753	1.1638	0.0366073	0.132174
hsa-miR-548b-3p	0.175972	0.0845387	1.1924	0.0373835	0.132174
hsa-miR-4431	0.162416	0.0781343	1.17635	0.0376469	0.132174
hsa-miR-510-3p	0.112226	0.0539988	1.11877	0.037681	0.132174
hsa-miR-641	0.158594	0.0772059	1.17186	0.0399589	0.132174
hsa-miR-212-3p	0.113222	0.0551464	1.11988	0.0400608	0.132174
hsa-miR-4524a-5p	0.163031	0.0796012	1.17707	0.0405507	0.132174
hsa-miR-99b-5p	0.147843	0.0722415	1.15933	0.0407058	0.132174
hsa-miR-924	0.166884	0.0816365	1.18162	0.0409302	0.132174
hsa-miR-302e	0.173571	0.0849708	1.18955	0.0410804	0.132174
hsa-miR-593-3p	0.14516	0.0712214	1.15622	0.041535	0.132174
hsa-miR-369-5p	0.126686	0.0622248	1.13506	0.0417559	0.132174
hsa-miR-519e-3p	0.163961	0.0806436	1.17817	0.0420367	0.132174
hsa-miR-378f	0.0954488	0.0469541	1.10015	0.0420715	0.132174
hsa-miR-664b-5p	0.171523	0.084396	1.18711	0.0421171	0.132174
hsa-miR-337-3p	0.106526	0.0524211	1.11241	0.0421418	0.132174
hsa-miR-142-3p	-0.164496	0.0810291	0.848321	0.0423479	0.132174
hsa-miR-1203	0.140956	0.0695221	1.15137	0.0426115	0.132174
hsa-miR-1279	-0.113131	0.0558105	0.893034	0.0426564	0.132174
hsa-miR-137	0.121417	0.0599897	1.1291	0.0429728	0.132174
hsa-miR-5196-5p	0.126912	0.0629207	1.13532	0.0436946	0.132174
hsa-miR-339-5p	0.13685	0.0678769	1.14666	0.0437837	0.132174
hsa-miR-1298-5p	0.164092	0.0813887	1.17832	0.0437844	0.132174
hsa-miR-615-3p	0.106133	0.0527105	1.11197	0.0440624	0.132174
hsa-miR-301b-3p	0.111975	0.0556228	1.11849	0.0441024	0.132174
hsa-miR-548y	0.120608	0.0602573	1.12818	0.0453332	0.132493
hsa-miR-1281	0.105786	0.0528586	1.11158	0.0453601	0.132493
hsa-miR-27b-3p	0.112135	0.0560677	1.11866	0.045501	0.132493
hsa-miR-1228-3p	0.112237	0.0561504	1.11878	0.0456236	0.132493
hsa-miR-874-3p	0.1535	0.0774036	1.16591	0.0473547	0.136463
hsa-miR-200c-3p	0.0966759	0.0490947	1.1015	0.0489335	0.139043
hsa-miR-204-5p	0.167797	0.0853169	1.1827	0.0492127	0.139043
hsa-miR-378h	0.115394	0.0587118	1.12232	0.0493635	0.139043
hsa-miR-4425	0.140994	0.0718642	1.15142	0.0497676	0.139135
hsa-miR-1301-3p	0.164431	0.0840256	1.17872	0.0503571	0.13931
hsa-miR-520e	0.199764	0.102177	1.22111	0.0505738	0.13931
hsa-miR-490-3p	0.136366	0.0698875	1.1461	0.0510311	0.139543
hsa-miR-4286	0.124758	0.0640635	1.13287	0.0514854	0.139765
hsa-miR-381-5p	0.189279	0.0976842	1.20838	0.0526641	0.139877
hsa-miR-582-5p	0.117893	0.0609804	1.12512	0.0531993	0.139877
hsa-miR-421	0.113515	0.0587272	1.12021	0.0532468	0.139877
hsa-miR-1302	0.114256	0.0592014	1.12104	0.0536133	0.139877
hsa-miR-369-3p	0.0999157	0.0517823	1.10508	0.0536647	0.139877
hsa-miR-512-3p	0.156411	0.0811928	1.16931	0.0540525	0.139877
hsa-miR-545-3p	0.177177	0.0920885	1.19384	0.0543568	0.139877
hsa-miR-511-5p	0.153576	0.0798736	1.166	0.0545136	0.139877
hsa-miR-4488	0.103514	0.0539225	1.10906	0.0548976	0.139904
hsa-miR-1271-5p	0.145234	0.0757776	1.15631	0.0552909	0.139954
hsa-miR-517a-3p	0.152322	0.0802422	1.16453	0.0576601	0.143268
hsa-miR-6721-5p	0.139799	0.0738477	1.15004	0.0583489	0.143268
hsa-miR-765	-0.200659	0.106015	0.818191	0.0583927	0.143268
hsa-miR-18b-5p	0.124929	0.0660218	1.13307	0.0584592	0.143268
hsa-miR-376a-3p	-0.0914968	0.0483639	0.912564	0.0585121	0.143268
hsa-miR-140-5p	0.138601	0.0733989	1.14867	0.0589829	0.143483
hsa-miR-514a-5p	-0.132788	0.0709962	0.875651	0.0614345	0.147906
hsa-miR-365a-3p-hsa-miR-365b-3p	0.0930614	0.0497859	1.09753	0.0615906	0.147906
hsa-miR-214-3p	0.1315	0.0705649	1.14054	0.0623872	0.148029
hsa-miR-4792	0.118162	0.0635593	1.12543	0.0630155	0.148029
hsa-miR-374a-5p	-0.204853	0.110371	0.814767	0.0634488	0.148029
hsa-miR-101-3p	0.119667	0.0644779	1.12712	0.0634625	0.148029
hsa-miR-575	0.122214	0.0658891	1.13	0.0636177	0.148029
hsa-miR-144-3p	-0.143184	0.0776212	0.866595	0.0650893	0.149836
hsa-miR-99a-5p	0.152797	0.082865	1.16509	0.0651943	0.149836
hsa-miR-375	0.153473	0.0833593	1.16588	0.0656064	0.149864
hsa-miR-221-3p	-0.129739	0.0707481	0.878324	0.0666806	0.151116
hsa-miR-548d-3p	0.123644	0.0675672	1.13161	0.067259	0.151116
hsa-miR-548ad-3p	0.351583	0.192203	1.42132	0.0673646	0.151116
hsa-miR-328-3p	0.132266	0.0726313	1.14141	0.0685964	0.15195
hsa-miR-210-5p	-0.108062	0.0593939	0.897572	0.0688482	0.15195
hsa-miR-3180	0.133348	0.0733237	1.14265	0.06897	0.15195
hsa-miR-299-5p	0.132382	0.0729093	1.14154	0.0694152	0.15195
hsa-miR-3127-5p	0.174299	0.0961482	1.19041	0.0698603	0.15195
hsa-miR-151a-3p	-0.129528	0.0715304	0.87851	0.0701702	0.15195
hsa-miR-516a-3p-hsa-miR-516b-3p	0.125678	0.0696265	1.13392	0.0710708	0.153016
hsa-miR-4485-3p	0.0876737	0.0486642	1.09163	0.0716074	0.15329
hsa-miR-1290	0.0987246	0.0549336	1.10376	0.07231	0.153915
hsa-miR-571	0.152157	0.0849894	1.16434	0.0734049	0.155091
hsa-miR-3130-3p	0.123314	0.0690392	1.13124	0.0740765	0.155091
hsa-miR-193a-5p-hsa-miR-193b-5p	0.117458	0.065767	1.12463	0.0741046	0.155091
hsa-miR-4787-3p	0.529339	0.297401	1.69781	0.0750949	0.15629
hsa-miR-518c-3p	0.158277	0.0891362	1.17149	0.075786	0.156857
hsa-miR-5010-3p	0.147263	0.0836838	1.15866	0.0784499	0.161051
hsa-miR-1299	-0.131396	0.0747231	0.87687	0.0786722	0.161051
hsa-miR-33a-5p	0.152087	0.0870056	1.16426	0.080461	0.161548
hsa-miR-371a-5p	0.121551	0.069551	1.12925	0.0805236	0.161548
hsa-miR-891b	0.110065	0.063064	1.11635	0.0809332	0.161548
hsa-miR-548al	0.126385	0.0725326	1.13472	0.0814294	0.161548
hsa-miR-374c-5p	0.138905	0.0797808	1.14902	0.0816682	0.161548
hsa-miR-6503-3p	-0.101132	0.0581025	0.903814	0.0817575	0.161548
hsa-miR-584-5p	0.13326	0.0766047	1.14255	0.0819335	0.161548
hsa-miR-877-5p	0.117548	0.0676924	1.12474	0.0824741	0.161763
hsa-miR-1277-3p	0.116802	0.0674445	1.1239	0.0833043	0.161879
hsa-miR-122-5p	0.171233	0.098904	1.18677	0.0833976	0.161879
hsa-miR-552-3p	0.136072	0.0788298	1.14576	0.0843199	0.162447
hsa-miR-651-5p	0.108014	0.0626226	1.11406	0.0845576	0.162447
hsa-miR-1273c	0.0991103	0.0579555	1.10419	0.0872454	0.166756
hsa-miR-3144-5p	0.102303	0.060346	1.10772	0.0900234	0.170516
hsa-miR-675-5p	0.107629	0.0635075	1.11363	0.0901231	0.170516
hsa-miR-302a-5p	0.116866	0.0694006	1.12397	0.0921938	0.173557
hsa-miR-587	0.0978923	0.058287	1.10284	0.093057	0.17404
hsa-miR-640	0.112386	0.067037	1.11894	0.0936441	0.17404
hsa-miR-548a-3p	-0.100359	0.0598992	0.904513	0.093844	0.17404
hsa-miR-340-5p	0.100426	0.060112	1.10564	0.0947921	0.174213
hsa-miR-429	0.148238	0.088778	1.15979	0.0949657	0.174213
hsa-miR-29a-3p	0.110276	0.0661758	1.11659	0.0956301	0.174213
hsa-miR-1197	0.0877594	0.05269	1.09173	0.0957972	0.174213
hsa-miR-450b-3p	0.132959	0.07999	1.1422	0.0964745	0.174597
hsa-miR-496	0.094994	0.0574307	1.09965	0.0981148	0.176116
hsa-miR-1910-5p	-0.13761	0.0832299	0.871438	0.0982543	0.176116
hsa-miR-3179	0.171655	0.104179	1.18727	0.0994176	0.177353
hsa-miR-339-3p	0.119909	0.0729115	1.12739	0.100057	0.177647
hsa-miR-1285-5p	0.0755167	0.0460947	1.07844	0.101361	0.179113
hsa-miR-1257	0.122701	0.0752596	1.13055	0.103024	0.181197
hsa-miR-566	0.112241	0.0691587	1.11878	0.104601	0.182326
hsa-miR-561-3p	0.134283	0.0829731	1.14372	0.105579	0.182326
hsa-miR-1297	0.113386	0.0700726	1.12006	0.105635	0.182326
hsa-miR-328-5p	0.088847	0.0549317	1.09291	0.10579	0.182326
hsa-miR-223-3p	-0.166049	0.102754	0.847005	0.106099	0.182326
hsa-miR-561-5p	0.104629	0.0651692	1.1103	0.108385	0.185186
hsa-miR-515-3p	0.0970415	0.0605062	1.10191	0.108752	0.185186
hsa-miR-3144-3p	0.0913371	0.0571005	1.09564	0.109691	0.185939
hsa-miR-184	0.113305	0.0711376	1.11997	0.111214	0.186029
hsa-miR-1293	0.100421	0.0630821	1.10564	0.111404	0.186029
hsa-miR-518b	0.143317	0.0900588	1.1541	0.111527	0.186029
hsa-miR-127-5p	0.14643	0.092177	1.15769	0.112156	0.186029
hsa-miR-1973	0.0933097	0.0587692	1.0978	0.112347	0.186029
hsa-miR-542-5p	0.476119	0.300884	1.60981	0.113558	0.186029
hsa-miR-875-3p	-0.121092	0.0765448	0.885953	0.113656	0.186029
hsa-miR-491-5p	-0.113312	0.0718322	0.892872	0.114692	0.186029
hsa-miR-493-3p	0.114173	0.0724838	1.12095	0.11522	0.186029
hsa-miR-1260b	0.093906	0.0596915	1.09846	0.115675	0.186029
hsa-miR-514a-3p	0.0811502	0.0515866	1.08453	0.115698	0.186029
hsa-miR-3140-5p	0.136772	0.0870169	1.14657	0.116001	0.186029
hsa-miR-300	0.103241	0.0657195	1.10876	0.116199	0.186029
hsa-miR-18a-5p	0.109068	0.0696667	1.11524	0.117451	0.187233
hsa-miR-525-5p	0.0834409	0.0535424	1.08702	0.119136	0.188665
hsa-miR-564	0.122328	0.0785868	1.13012	0.119567	0.188665
hsa-miR-539-3p	0.0939371	0.0604295	1.09849	0.120068	0.188665
hsa-miR-218-5p	0.138359	0.089111	1.14839	0.120505	0.188665
hsa-miR-194-5p	-0.140385	0.0905266	0.869023	0.120958	0.188665
hsa-miR-422a	0.128515	0.0829641	1.13714	0.121371	0.188665
hsa-miR-370-3p	0.0780253	0.050583	1.08115	0.122948	0.190326
hsa-miR-320a	0.0906037	0.0589039	1.09484	0.124009	0.190502
hsa-miR-3158-3p	-0.0883156	0.0574425	0.915472	0.124181	0.190502
hsa-miR-382-5p	0.136029	0.088572	1.14572	0.124587	0.190502
hsa-miR-193b-3p	-0.0956434	0.0623914	0.908788	0.125286	0.190629
hsa-miR-449a	0.0985328	0.0643445	1.10355	0.125688	0.190629
hsa-miR-152-3p	0.147848	0.0968015	1.15934	0.126679	0.190694
hsa-miR-4755-5p	0.103046	0.0674805	1.10854	0.126748	0.190694
hsa-miR-34c-3p	0.110556	0.0727116	1.1169	0.128394	0.191333
hsa-miR-433-5p	0.121113	0.0799976	1.12875	0.130037	0.191333
hsa-miR-1245b-5p	0.131152	0.0867275	1.14014	0.130474	0.191333
hsa-miR-591	0.0931224	0.0616463	1.0976	0.130892	0.191333
hsa-miR-198	0.115203	0.0764132	1.1221	0.131647	0.191333
hsa-miR-181b-5p-hsa-miR-181d-5p	-0.102309	0.0679894	0.902751	0.132382	0.191333
hsa-miR-494-3p	0.129164	0.0858569	1.13788	0.132474	0.191333
hsa-miR-216a-5p	0.0993182	0.0660454	1.10442	0.132636	0.191333
hsa-miR-1908-5p	-0.128231	0.0854715	0.87965	0.133541	0.191333
hsa-miR-876-5p	0.0851215	0.0568176	1.08885	0.134093	0.191333
hsa-miR-614	0.144595	0.0965233	1.15557	0.134124	0.191333
hsa-miR-487b-3p	0.0857061	0.0572142	1.08949	0.134136	0.191333
hsa-miR-499b-3p	0.108044	0.0721447	1.1141	0.134238	0.191333
hsa-miR-140-3p	0.106716	0.0713603	1.11262	0.134795	0.191333
hsa-miR-503-5p	0.0925652	0.0619037	1.09698	0.134834	0.191333
hsa-miR-644a	0.0777275	0.05209	1.08083	0.135653	0.191361
hsa-miR-1275	0.0869389	0.0583176	1.09083	0.136018	0.191361
hsa-miR-211-3p	0.146873	0.0986135	1.15821	0.136386	0.191361
hsa-miR-1295a	0.0651334	0.0438818	1.0673	0.137732	0.192528
hsa-miR-146b-3p	0.120994	0.0818329	1.12862	0.139262	0.193944
hsa-miR-874-5p	0.105814	0.071878	1.11162	0.140984	0.195456
hsa-miR-562	0.139368	0.0947674	1.14955	0.141392	0.195456
hsa-miR-330-3p	0.100668	0.0685844	1.10591	0.142158	0.195793
hsa-miR-664b-3p	0.0940533	0.0642948	1.09862	0.14351	0.196931
hsa-miR-1271-3p	0.116786	0.0799642	1.12388	0.144158	0.197099
hsa-miR-1260a	0.179071	0.122799	1.19611	0.144772	0.197219
hsa-miR-1278	0.0833216	0.0575283	1.08689	0.147517	0.200169
hsa-miR-346	0.0935754	0.0646861	1.09809	0.148007	0.200169
hsa-miR-1296-5p	0.110341	0.0766547	1.11666	0.150021	0.201343
hsa-miR-378b	0.118328	0.0822525	1.12561	0.150266	0.201343
hsa-miR-766-3p	0.104989	0.0730198	1.1107	0.150487	0.201343
hsa-miR-500a-5p-hsa-miR-501-5p	0.0977085	0.0681454	1.10264	0.151623	0.201591
hsa-miR-1268b	0.0877875	0.0612451	1.09176	0.151749	0.201591
hsa-let-7f-5p	-0.141562	0.0996456	0.868001	0.155416	0.205246
hsa-miR-371b-5p	0.0860117	0.0606064	1.08982	0.155845	0.205246
hsa-miR-513b-5p	-0.0943289	0.0665149	0.909983	0.156144	0.205246
hsa-miR-758-3p-hsa-miR-411-3p	0.0928437	0.0656958	1.09729	0.157586	0.206417
hsa-miR-520f-3p	0.109043	0.077348	1.11521	0.158605	0.207029
hsa-miR-4647	0.071942	0.0512785	1.07459	0.160627	0.20894
hsa-miR-629-5p	0.0974821	0.0696952	1.10239	0.161906	0.209874
hsa-miR-1289	-0.100564	0.0721902	0.904328	0.163609	0.21135
hsa-miR-130b-3p	0.116738	0.0840143	1.12382	0.164681	0.211973
hsa-miR-423-5p	-0.140276	0.101266	0.869118	0.165986	0.211973
hsa-miR-219b-3p	0.0912793	0.065923	1.09557	0.166164	0.211973
hsa-miR-889-3p	0.0975135	0.070457	1.10243	0.166354	0.211973
hsa-miR-10a-5p	0.0789832	0.0573209	1.08219	0.16823	0.212736
hsa-miR-497-5p	-0.07467	0.0541985	0.92805	0.168292	0.212736
hsa-miR-922	-0.102635	0.0746344	0.902456	0.169078	0.212736
hsa-miR-548d-5p	-0.0878355	0.0638943	0.915912	0.169224	0.212736
hsa-miR-382-3p	0.109408	0.0797578	1.11562	0.170142	0.213174
hsa-miR-572	0.0900209	0.0659864	1.0942	0.172494	0.215401
hsa-miR-520g-3p	0.112474	0.0826265	1.11904	0.173439	0.215862
hsa-miR-1185-1-3p	0.123578	0.0911498	1.13154	0.175174	0.217086
hsa-miR-769-5p	0.0882598	0.0651611	1.09227	0.175582	0.217086
hsa-miR-4707-5p	0.0808218	0.0600074	1.08418	0.178024	0.217895
hsa-miR-196a-5p	-0.0744839	0.055302	0.928222	0.178027	0.217895
hsa-miR-331-5p	0.10787	0.0801349	1.1139	0.17827	0.217895
hsa-miR-509-3p	0.0801545	0.0596243	1.08345	0.178843	0.217895
hsa-miR-1252-5p	0.114075	0.0849613	1.12084	0.179378	0.217895
hsa-miR-513c-3p	0.0939162	0.0701862	1.09847	0.180863	0.217895
hsa-miR-516b-5p	-0.0774849	0.0579563	0.925441	0.181237	0.217895
hsa-miR-519b-3p	0.0776711	0.058122	1.08077	0.181436	0.217895
hsa-miR-520b	0.12084	0.0905331	1.12844	0.181954	0.217895
hsa-miR-663a	0.116924	0.0876187	1.12403	0.182053	0.217895
hsa-miR-1269a	0.0789842	0.0593225	1.08219	0.183045	0.218385
hsa-miR-548ar-3p	0.069802	0.0525208	1.0723	0.183836	0.218434
hsa-miR-937-3p	0.0642445	0.048385	1.06635	0.184252	0.218434
hsa-miR-628-5p	-0.0934563	0.0705624	0.910778	0.185354	0.218453
hsa-miR-628-3p	0.0871047	0.0658439	1.09101	0.18587	0.218453
hsa-miR-376b-3p	0.07981	0.0604247	1.08308	0.186562	0.218453
hsa-miR-616-3p	0.0901876	0.0684301	1.09438	0.18752	0.218453
hsa-miR-376c-5p	0.0845931	0.0642523	1.08827	0.18798	0.218453
hsa-miR-544a	0.0978743	0.0744021	1.10282	0.18835	0.218453
hsa-miR-936	0.102222	0.0778358	1.10763	0.18908	0.218453
hsa-miR-205-5p	0.115826	0.0881974	1.1228	0.189096	0.218453
hsa-let-7d-5p	-0.1032	0.0786577	0.901947	0.189517	0.218453
hsa-miR-570-3p	0.0861981	0.0659302	1.09002	0.191072	0.218834
hsa-miR-1249-3p	0.0551605	0.0422642	1.05671	0.191847	0.218834
hsa-miR-639	0.0661636	0.0507285	1.0684	0.192142	0.218834
hsa-miR-483-5p	0.0992133	0.0760753	1.1043	0.192184	0.218834
hsa-miR-876-3p	0.101442	0.0779426	1.10677	0.193088	0.219198
hsa-miR-2053	0.0678763	0.0523599	1.07023	0.194858	0.220539
hsa-miR-301a-5p	0.0707085	0.0547609	1.07327	0.196627	0.22055
hsa-miR-507	0.101681	0.0787996	1.10703	0.196921	0.22055
hsa-miR-4521	0.10983	0.0851583	1.11609	0.197148	0.22055
hsa-miR-4454-hsa-miR-7975	0.102349	0.0793705	1.10777	0.197223	0.22055
hsa-miR-200a-3p	0.0585121	0.0456157	1.06026	0.199591	0.221737
hsa-miR-380-3p	0.0934067	0.0728643	1.09791	0.199868	0.221737
hsa-miR-30a-5p	0.100183	0.0782935	1.10537	0.20069	0.221737
hsa-miR-221-5p	0.118123	0.0924219	1.12538	0.201219	0.221737
hsa-miR-3192-5p	0.121448	0.0950287	1.12913	0.201244	0.221737
hsa-miR-3065-5p	0.0945516	0.0743243	1.09917	0.20332	0.222691
hsa-miR-206	0.086921	0.0684098	1.09081	0.203874	0.222691
hsa-miR-582-3p	0.0675432	0.0531863	1.06988	0.204107	0.222691
hsa-miR-626	0.0696868	0.0549204	1.07217	0.204488	0.222691
hsa-miR-1185-2-3p	0.0878424	0.0697774	1.09182	0.208068	0.225934
hsa-miR-592	0.0868992	0.0694834	1.09079	0.211064	0.228524
hsa-miR-3168	0.0694594	0.0559765	1.07193	0.214655	0.231742
hsa-miR-4458	0.114387	0.0923407	1.12119	0.215437	0.231883
hsa-miR-296-3p	0.095101	0.0770014	1.09977	0.21681	0.231883
hsa-miR-139-3p	0.0781547	0.0633307	1.08129	0.217176	0.231883
hsa-miR-151a-5p	-0.100813	0.0817421	0.904102	0.217463	0.231883
hsa-miR-744-5p	0.0729222	0.0591811	1.07565	0.217879	0.231883
hsa-miR-1304-3p	0.0965117	0.0784961	1.10132	0.218881	0.231987
hsa-miR-190a-5p	-0.099371	0.0809785	0.905407	0.219774	0.231987
Endogenous1_hsa-miR-579-3p-0-069_MIMAT0003244	0.0943226	0.0769266	1.09891	0.220147	0.231987
hsa-miR-4421	-0.0654899	0.0534472	0.936608	0.220454	0.231987
hsa-miR-1193	0.101186	0.0831097	1.10648	0.223412	0.23409
hsa-miR-485-5p	0.103614	0.0852158	1.10917	0.224023	0.23409
hsa-miR-302f	0.0906915	0.074637	1.09493	0.224327	0.23409
hsa-miR-143-3p	0.082338	0.0679114	1.08582	0.225347	0.234501
hsa-miR-504-3p	0.120153	0.0994933	1.12767	0.227183	0.235477
hsa-miR-4787-5p	0.0777073	0.0643958	1.08081	0.227543	0.235477
hsa-miR-190b	0.0731129	0.0607821	1.07585	0.229027	0.236244
hsa-miR-1261	0.0902411	0.0751529	1.09444	0.229842	0.236244
hsa-miR-573	0.103089	0.0859142	1.10859	0.230175	0.236244
hsa-miR-600	0.0940797	0.0789674	1.09865	0.233506	0.239008
hsa-miR-155-5p	0.0814795	0.0688375	1.08489	0.236551	0.240925
hsa-miR-1247-5p	0.114707	0.0969982	1.12155	0.236979	0.240925
hsa-miR-24-3p	-0.0748807	0.0633648	0.927854	0.237309	0.240925
hsa-miR-3131	0.094191	0.0799936	1.09877	0.239003	0.24199
hsa-miR-651-3p	0.105695	0.0900677	1.11148	0.240592	0.242614
hsa-miR-502-5p	0.0669412	0.0571302	1.06923	0.241305	0.242614
hsa-miR-548c-5p-hsa-miR-548o-5p-hsa-miR-548am-5p	0.0902281	0.0772114	1.09442	0.242571	0.242614
hsa-miR-597-5p	0.0603659	0.0516767	1.06223	0.242748	0.242614
hsa-miR-6511a-3p	0.0808193	0.069251	1.08418	0.24319	0.242614
hsa-miR-604	0.0727288	0.0624114	1.07544	0.243892	0.242614
hsa-miR-1224-5p	0.1017	0.0873208	1.10705	0.244153	0.242614
hsa-miR-1915-3p	0.103765	0.0894253	1.10934	0.245905	0.243708
hsa-miR-499a-5p	0.0988949	0.0855473	1.10395	0.247671	0.24481
hsa-miR-642a-3p	0.0962577	0.0834656	1.10104	0.248802	0.245282
hsa-miR-941	0.0671386	0.058317	1.06944	0.249622	0.245444
hsa-miR-129-2-3p	0.0852525	0.0742297	1.08899	0.250764	0.245922
hsa-miR-1305	0.0608708	0.0530872	1.06276	0.251539	0.246037
hsa-miR-1185-5p	0.057338	0.0504769	1.05901	0.255989	0.249738
hsa-miR-514b-5p	0.0632697	0.0566181	1.06531	0.263788	0.256678
hsa-miR-630	0.0836765	0.0758035	1.08728	0.269654	0.261706
hsa-miR-28-5p	0.0594708	0.0541076	1.06127	0.271715	0.262161
hsa-miR-4516	0.071989	0.0656666	1.07464	0.272956	0.262161
hsa-miR-362-3p	0.0910767	0.0831515	1.09535	0.273381	0.262161
hsa-miR-548a-5p	0.0704737	0.0643661	1.07302	0.273566	0.262161
hsa-miR-551a	0.125236	0.114467	1.13342	0.273921	0.262161
hsa-miR-548j-5p	0.0907409	0.0830076	1.09499	0.274321	0.262161
hsa-miR-190a-3p	0.0777018	0.0712405	1.0808	0.275407	0.262317
hsa-miR-1287-5p	0.0627947	0.0576305	1.06481	0.275885	0.262317
hsa-miR-708-5p	0.105481	0.0969573	1.11124	0.276636	0.262365
hsa-miR-1266-5p	0.0711833	0.0657009	1.07378	0.278611	0.263571
hsa-miR-671-5p	0.0654154	0.06051	1.0676	0.279667	0.263904
hsa-miR-1269b	0.0860194	0.0797175	1.08983	0.280565	0.26396
hsa-miR-377-3p	0.0990237	0.0921843	1.10409	0.282736	0.26396
hsa-miR-450a-1-3p	0.067396	0.0629435	1.06972	0.284287	0.26396
hsa-miR-603	0.0729869	0.0681691	1.07572	0.284316	0.26396
hsa-miR-660-5p	-0.0549755	0.0513587	0.946508	0.284429	0.26396
hsa-miR-448	0.0660194	0.0617148	1.06825	0.284732	0.26396
hsa-miR-23b-3p	-0.0646009	0.0604106	0.937442	0.284906	0.26396
hsa-miR-483-3p	0.0765478	0.0716508	1.07955	0.285365	0.26396
hsa-miR-329-3p	0.104637	0.0981688	1.11031	0.286472	0.26396
hsa-miR-548k	0.290438	0.272923	1.33701	0.28725	0.26396
hsa-miR-338-5p	0.0815414	0.0767616	1.08496	0.288114	0.26396
hsa-miR-125a-5p	-0.104103	0.0980148	0.901132	0.288182	0.26396
hsa-miR-193a-3p	0.0626728	0.0592991	1.06468	0.29056	0.26509
hsa-miR-761	0.0774846	0.0733987	1.08057	0.29112	0.26509
hsa-miR-106b-5p	-0.0855358	0.0811556	0.91802	0.291895	0.26509
hsa-miR-431-5p	0.093705	0.0890008	1.09824	0.292407	0.26509
hsa-miR-1908-3p	0.0942792	0.0896476	1.09887	0.292954	0.26509
hsa-miR-139-5p	0.0791146	0.0760956	1.08233	0.298491	0.26945
hsa-miR-887-5p	0.0531627	0.0513596	1.0546	0.300619	0.270718
hsa-miR-1245a	0.0768025	0.0745898	1.07983	0.303168	0.271312
hsa-miR-5001-5p	0.0603023	0.0586607	1.06216	0.303957	0.271312
hsa-miR-4448	0.0749987	0.0731205	1.07788	0.305039	0.271312
hsa-miR-182-5p	-0.121267	0.118331	0.885798	0.305453	0.271312
hsa-miR-370-5p	0.076655	0.0748011	1.07967	0.305465	0.271312
hsa-miR-4284	0.0541944	0.052901	1.05569	0.305623	0.271312
hsa-miR-127-3p	0.0731297	0.0716691	1.07587	0.307549	0.271531
hsa-miR-935	-0.0884393	0.0867507	0.915359	0.307982	0.271531
hsa-miR-548aa-hsa-miR-548t-3p	-0.0588957	0.0578359	0.942805	0.308524	0.271531
hsa-miR-301a-3p	0.051335	0.0504929	1.05268	0.309306	0.271531
hsa-miR-548g-3p	0.0647458	0.0637458	1.06689	0.309779	0.271531
hsa-miR-1178-3p	0.0726678	0.0717004	1.07537	0.310825	0.271531
hsa-miR-182-3p	0.0541024	0.0534739	1.05559	0.311657	0.271531
hsa-miR-3614-3p	0.0963514	0.0952346	1.10115	0.311668	0.271531
hsa-miR-1206	-0.090247	0.0893446	0.913705	0.312447	0.271578
hsa-miR-499a-3p	0.0646588	0.0643577	1.06679	0.315052	0.272637
hsa-miR-98-3p	0.086485	0.0861696	1.09034	0.315542	0.272637
hsa-miR-512-5p	0.0492359	0.0490875	1.05047	0.315849	0.272637
hsa-miR-183-5p	-0.103447	0.10339	0.901723	0.317043	0.272817
hsa-miR-656-3p	0.0507932	0.0508146	1.05211	0.317515	0.272817
hsa-miR-335-5p	0.0557115	0.0561552	1.05729	0.32115	0.274941
hsa-miR-132-3p	0.0704975	0.0711037	1.07304	0.321454	0.274941
hsa-miR-147a	0.0555765	0.0562831	1.05715	0.323424	0.275996
hsa-miR-3164	0.0813963	0.0829141	1.0848	0.32625	0.277329
hsa-miR-378i	0.0781906	0.0796843	1.08133	0.326467	0.277329
hsa-miR-3916	0.066882	0.0687148	1.06917	0.33039	0.279869
hsa-miR-1909-3p	-0.0624486	0.0642343	0.939461	0.330951	0.279869
hsa-miR-378e	-0.0420566	0.0435998	0.958815	0.334742	0.281912
hsa-miR-411-5p	0.0575835	0.0597124	1.05927	0.334872	0.281912
hsa-miR-208b-5p	0.0661317	0.0689951	1.06837	0.337812	0.283073
hsa-miR-199a-5p	-0.0550237	0.0574333	0.946463	0.33804	0.283073
hsa-miR-128-1-5p	0.0765228	0.079953	1.07953	0.338518	0.283073
hsa-miR-580-3p	0.0786187	0.0830524	1.08179	0.343834	0.286122
hsa-miR-125a-3p	0.0612221	0.0647177	1.06314	0.344155	0.286122
hsa-miR-219a-5p	0.0892862	0.0944431	1.09339	0.344456	0.286122
hsa-miR-25-5p	0.050614	0.0542327	1.05192	0.350678	0.290419
hsa-miR-181d-3p	-0.052441	0.0563313	0.94891	0.351885	0.290419
hsa-miR-1323	0.0492447	0.0529055	1.05048	0.351954	0.290419
hsa-miR-323b-5p	0.0803463	0.0867269	1.08366	0.354223	0.291596
hsa-miR-6720-3p	0.0553299	0.0598887	1.05689	0.35555	0.291596
hsa-miR-148b-3p	0.0887232	0.0960666	1.09278	0.355716	0.291596
hsa-miR-508-5p	0.0464923	0.0504968	1.04759	0.357209	0.29218
hsa-miR-601	0.090844	0.0989253	1.0951	0.358457	0.292563
hsa-miR-4536-5p	0.0561019	0.0612228	1.05771	0.35948	0.29276
hsa-miR-549a	0.0649935	0.0716028	1.06715	0.364039	0.294857
hsa-miR-92a-1-5p	0.0672708	0.074163	1.06959	0.364371	0.294857
hsa-miR-15b-5p	-0.107122	0.118257	0.898416	0.365022	0.294857
hsa-miR-520d-5p-hsa-miR-527-hsa-miR-518a-5p	-0.0655449	0.0723858	0.936557	0.365204	0.294857
hsa-miR-625-5p	0.0638291	0.0709943	1.06591	0.368613	0.29697
hsa-miR-133b	0.0806527	0.0901584	1.08399	0.371019	0.298266
hsa-miR-548h-5p	0.0795061	0.0890512	1.08275	0.371957	0.29838
hsa-miR-515-5p	0.0884083	0.101029	1.09243	0.381531	0.305406
hsa-miR-518d-3p	-0.0776623	0.0895266	0.925277	0.385681	0.30721
hsa-miR-567	0.078736	0.0908693	1.08192	0.386229	0.30721
hsa-miR-532-3p	0.0468305	0.0540489	1.04794	0.386245	0.30721
hsa-miR-767-5p	0.0402464	0.0468705	1.04107	0.390521	0.309668
hsa-miR-361-5p	0.106537	0.124234	1.11242	0.391139	0.309668
hsa-miR-362-5p	0.0546243	0.0637887	1.05614	0.391814	0.309668
hsa-miR-124-3p	0.0850956	0.0997936	1.08882	0.393817	0.310595
hsa-miR-539-5p	0.0788235	0.0929118	1.08201	0.396232	0.310713
hsa-miR-216b-5p	0.0548449	0.0646606	1.05638	0.396328	0.310713
hsa-miR-3605-3p	-0.0612659	0.0725752	0.940573	0.398573	0.310713
hsa-miR-296-5p	0.0846488	0.100571	1.08833	0.399967	0.310713
hsa-miR-302d-3p	0.0439537	0.0522712	1.04493	0.400416	0.310713
hsa-miR-504-5p	0.0766289	0.091165	1.07964	0.400599	0.310713
hsa-miR-219a-2-3p	0.0707252	0.0843581	1.07329	0.40181	0.310713
hsa-miR-554	0.201465	0.240415	1.22319	0.402037	0.310713
hsa-miR-222-3p	0.0992032	0.118427	1.10429	0.402215	0.310713
hsa-miR-760	0.0518736	0.0620205	1.05324	0.402933	0.310713
hsa-miR-1224-3p	0.0542847	0.0650389	1.05579	0.403915	0.310713
hsa-miR-548l	0.193869	0.232277	1.21394	0.403919	0.310713
hsa-miR-802	-0.045161	0.0542397	0.955844	0.40506	0.310881
hsa-miR-299-3p	0.0441371	0.053141	1.04513	0.406219	0.310881
hsa-miR-3074-3p	0.0501055	0.0603794	1.05138	0.406627	0.310881
hsa-miR-1202	0.0733107	0.0886803	1.07606	0.408415	0.311027
hsa-miR-128-3p	-0.0480105	0.0581593	0.953124	0.409088	0.311027
hsa-miR-150-5p	0.0943862	0.114757	1.09898	0.410801	0.311027
hsa-miR-671-3p	0.0816432	0.0993027	1.08507	0.410983	0.311027
hsa-miR-1910-3p	0.0706257	0.0860007	1.07318	0.411519	0.311027
hsa-let-7g-5p	-0.0641049	0.078107	0.937907	0.411799	0.311027
hsa-miR-202-3p	-0.0638538	0.0779604	0.938142	0.412755	0.311122
hsa-miR-181c-5p	0.0714439	0.0874531	1.07406	0.413963	0.311406
hsa-miR-548e-5p	0.0395456	0.0485256	1.04034	0.415104	0.311638
hsa-miR-891a-5p	0.0432347	0.0534931	1.04418	0.418958	0.312512
hsa-miR-542-3p	0.19692	0.244485	1.21765	0.420562	0.312512
hsa-miR-331-3p	0.0705876	0.0879587	1.07314	0.422259	0.312512
hsa-miR-1306-5p	-0.0769422	0.0958794	0.925943	0.42227	0.312512
hsa-miR-188-3p	0.0482357	0.0601206	1.04942	0.42237	0.312512
hsa-miR-185-5p	-0.0792212	0.0988259	0.923836	0.422771	0.312512
hsa-miR-1296-3p	0.044216	0.0551662	1.04521	0.42284	0.312512
hsa-miR-146b-5p	0.0626308	0.0782962	1.06463	0.423757	0.312512
hsa-miR-187-3p	0.0398958	0.0499467	1.0407	0.424425	0.312512
hsa-miR-1283-0-005	0.0497362	0.0622911	1.05099	0.42461	0.312512
hsa-miR-620	-0.0533578	0.0676461	0.948041	0.430241	0.316036
hsa-miR-1322	0.0490124	0.0623883	1.05023	0.432101	0.316153
hsa-miR-617	-0.0537435	0.0685338	0.947675	0.432929	0.316153
hsa-miR-217	0.0474195	0.0607827	1.04856	0.435304	0.316153
hsa-miR-196b-5p	-0.0583795	0.0748458	0.943292	0.435392	0.316153
hsa-miR-152-5p	0.0812919	0.104412	1.08469	0.436234	0.316153
hsa-miR-103a-3p	0.055818	0.0717355	1.05741	0.436505	0.316153
hsa-miR-661	0.0475848	0.0612277	1.04874	0.437053	0.316153
hsa-miR-16-5p	-0.0914181	0.117752	0.912636	0.437535	0.316153
hsa-miR-520h	0.0575417	0.0742327	1.05923	0.438249	0.316153
hsa-miR-606	0.0723268	0.0935475	1.07501	0.43943	0.316153
hsa-miR-769-3p	0.0469765	0.0608998	1.0481	0.440485	0.316153
hsa-miR-548e-3p	0.0683648	0.0886356	1.07076	0.440528	0.316153
hsa-miR-337-5p	0.0333083	0.0433432	1.03387	0.442202	0.3162
hsa-miR-32-5p	0.0665799	0.0866536	1.06885	0.442282	0.3162
hsa-miR-514b-3p	0.0661933	0.086949	1.06843	0.446485	0.318597
hsa-miR-22-3p	-0.0645563	0.0851888	0.937483	0.448569	0.319476
hsa-miR-1264	0.0451693	0.0599682	1.0462	0.451317	0.320823
hsa-miR-325	0.0462431	0.0616683	1.04733	0.453334	0.321646
hsa-miR-520d-3p	0.0500306	0.0670287	1.0513	0.455422	0.322517
hsa-miR-30e-3p	-0.0383869	0.0516104	0.962341	0.457009	0.32303
hsa-miR-6511a-5p	0.0597477	0.0807844	1.06157	0.459546	0.324145
hsa-miR-15a-5p	-0.0706935	0.0957482	0.931747	0.460316	0.324145
hsa-miR-3928-3p	0.050076	0.0695457	1.05135	0.471498	0.330819
hsa-miR-627-3p	0.0365231	0.0507857	1.0372	0.472042	0.330819
hsa-miR-25-3p	-0.0587846	0.0818147	0.94291	0.472443	0.330819
hsa-miR-524-3p	0.0571297	0.0800796	1.05879	0.475591	0.332329
hsa-miR-548i	0.0523123	0.0737636	1.0537	0.478208	0.332329
hsa-miR-1288-3p	-0.0518997	0.0732353	0.949424	0.478529	0.332329
hsa-miR-506-5p	0.0467557	0.0660254	1.04787	0.478854	0.332329
hsa-miR-423-3p	-0.077129	0.108962	0.92577	0.479035	0.332329
hsa-miR-450a-2-3p	0.033911	0.0480172	1.03449	0.480047	0.332415
hsa-miR-106a-5p-hsa-miR-17-5p	-0.0671517	0.0954592	0.935053	0.48177	0.332993
hsa-miR-135b-5p	0.056482	0.0804606	1.05811	0.482689	0.333014
hsa-miR-450b-5p	-0.0611678	0.0874988	0.940665	0.484508	0.333654
hsa-miR-191-5p	-0.0609995	0.0887363	0.940824	0.491815	0.337732
hsa-miR-153-3p	0.063685	0.0927323	1.06576	0.492233	0.337732
hsa-miR-27a-3p	0.0407471	0.060353	1.04159	0.499582	0.341565
hsa-miR-1249-5p	0.052628	0.0781029	1.05404	0.50042	0.341565
hsa-miR-1304-5p	0.0360597	0.0535314	1.03672	0.500554	0.341565
hsa-miR-320d	0.045685	0.0681303	1.04674	0.502506	0.342273
hsa-miR-3918	0.0442694	0.0664444	1.04526	0.505243	0.343513
hsa-miR-215-5p	-0.0531048	0.0803072	0.948281	0.508439	0.34506
hsa-miR-6503-5p	0.0436969	0.066246	1.04467	0.5095	0.345155
hsa-miR-501-3p	0.0513332	0.0781134	1.05267	0.511076	0.345308
hsa-miR-181a-5p	-0.0686028	0.104521	0.933697	0.511597	0.345308
hsa-miR-942-5p	-0.0463668	0.0708329	0.954692	0.512729	0.345308
hsa-miR-584-3p	0.0302814	0.0464305	1.03074	0.51428	0.345308
hsa-miR-608	0.0431812	0.0662184	1.04413	0.514335	0.345308
hsa-miR-323b-3p	-0.036911	0.0569725	0.963762	0.517067	0.346521
hsa-miR-492	0.0601517	0.0933263	1.062	0.519231	0.34735
hsa-miR-195-5p	0.0428597	0.0669617	1.04379	0.522132	0.34859
hsa-miR-3690	-0.0453302	0.0710091	0.955682	0.523231	0.34859
hsa-miR-563	0.0354106	0.0555562	1.03604	0.523876	0.34859
hsa-miR-98-5p	-0.0541121	0.0851476	0.947326	0.525097	0.348782
hsa-miR-502-3p	-0.0432946	0.0688176	0.957629	0.529269	0.350893
hsa-miR-181a-3p	0.0330481	0.0526427	1.0336	0.530147	0.350893
hsa-miR-516a-5p	-0.0612898	0.0982514	0.940551	0.532755	0.351589
hsa-miR-409-3p	0.0524818	0.0841974	1.05388	0.533075	0.351589
hsa-miR-1180-3p	-0.0637659	0.102637	0.938225	0.534416	0.351854
hsa-miR-31-5p	0.0560603	0.0906572	1.05766	0.536327	0.352032
hsa-miR-631	-0.039567	0.0640811	0.961206	0.536937	0.352032
hsa-miR-654-3p	0.0590937	0.0958396	1.06087	0.537506	0.352032
hsa-miR-3151-5p	0.0487552	0.0793181	1.04996	0.538766	0.352241
hsa-miR-770-5p	0.0387852	0.0637042	1.03955	0.542635	0.352294
hsa-miR-519d-3p	0.0379684	0.062374	1.0387	0.542709	0.352294
hsa-miR-508-3p	0.043309	0.0711591	1.04426	0.542775	0.352294
hsa-miR-19b-3p	-0.0465354	0.0764963	0.954531	0.542965	0.352294
hsa-miR-130a-3p	-0.0555204	0.0913983	0.945993	0.543548	0.352294
hsa-miR-301b-5p	0.0276146	0.0458384	1.028	0.546886	0.353845
hsa-miR-548ak	0.0406865	0.0679971	1.04153	0.549602	0.35467
hsa-miR-553	0.0491102	0.0823623	1.05034	0.550995	0.35467
hsa-miR-1303	0.0584952	0.0981035	1.06024	0.551002	0.35467
hsa-miR-523-3p	0.049166	0.0833157	1.05039	0.555112	0.355986
hsa-miR-1291	-0.0558651	0.0947698	0.945667	0.555538	0.355986
hsa-miR-556-5p	0.0254014	0.0431301	1.02573	0.555896	0.355986
hsa-miR-887-3p	-0.0429369	0.0732455	0.957972	0.557737	0.356555
hsa-miR-766-5p	-0.0521315	0.0896992	0.949204	0.561118	0.357588
hsa-miR-490-5p	0.0512167	0.0881573	1.05255	0.561261	0.357588
hsa-miR-363-3p	0.0548842	0.0951072	1.05642	0.563887	0.3585
hsa-miR-196a-3p	0.0373493	0.0648863	1.03806	0.564877	0.3585
hsa-miR-5010-5p	0.0480055	0.0837473	1.04918	0.566496	0.3585
hsa-miR-2110	-0.0471239	0.0822145	0.953969	0.566521	0.3585
hsa-miR-224-5p	-0.04215	0.0742234	0.958726	0.570116	0.360024
hsa-miR-3180-3p	0.0403059	0.0711116	1.04113	0.570851	0.360024
hsa-miR-548m	0.0283005	0.0503427	1.0287	0.574009	0.3611
hsa-miR-2117	-0.03309	0.0589359	0.967452	0.574486	0.3611
hsa-miR-2682-5p	-0.0387923	0.0701098	0.961951	0.580053	0.363989
hsa-miR-655-3p	0.0392849	0.0713642	1.04007	0.581988	0.364592
hsa-miR-4461	0.0247596	0.0455694	1.02507	0.586896	0.366817
hsa-miR-3195	-0.0373849	0.0689603	0.963305	0.587734	0.366817
hsa-miR-342-3p	0.0548289	0.101339	1.05636	0.588477	0.366817
hsa-miR-1-3p	0.0433045	0.0806557	1.04426	0.591332	0.36742
hsa-miR-30c-5p	0.0421703	0.0787443	1.04307	0.59228	0.36742
hsa-miR-933	0.0299299	0.055904	1.03038	0.592387	0.36742
hsa-miR-449c-5p	0.0299664	0.0563433	1.03042	0.594827	0.368324
hsa-miR-1-5p	-0.0442393	0.0835876	0.956725	0.596627	0.368644
hsa-miR-495-3p	0.0547765	0.10369	1.0563	0.597312	0.368644
hsa-miR-890	0.0445649	0.0849698	1.04557	0.599946	0.36966
hsa-miR-133a-5p	0.0294852	0.056536	1.02992	0.601998	0.370316
hsa-miR-585-3p	0.0260223	0.0502047	1.02636	0.604232	0.370337
hsa-miR-637	0.0447932	0.0865716	1.04581	0.604868	0.370337
hsa-miR-30a-3p	0.0261657	0.0507268	1.02651	0.605982	0.370337
hsa-miR-1262	0.0276467	0.0537215	1.02803	0.606811	0.370337
hsa-miR-548ai-hsa-miR-570-5p	0.0373681	0.0726447	1.03808	0.606975	0.370337
hsa-miR-944	0.0407681	0.0802912	1.04161	0.611627	0.372431
hsa-miR-365b-5p	-0.0303199	0.0598431	0.970135	0.612396	0.372431
hsa-miR-455-5p	0.0312152	0.0623523	1.03171	0.616634	0.374401
hsa-miR-363-5p	0.0308818	0.0624606	1.03136	0.62101	0.376448
hsa-miR-7-5p	-0.0469661	0.0955174	0.95412	0.62293	0.377001
hsa-miR-3202	-0.0382337	0.0790876	0.962488	0.628787	0.378971
hsa-miR-2113	-0.0291318	0.0603465	0.971288	0.629279	0.378971
hsa-miR-596	-0.0302263	0.0627314	0.970226	0.629921	0.378971
hsa-miR-20a-5p-hsa-miR-20b-5p	-0.0476474	0.0991287	0.95347	0.630757	0.378971
hsa-miR-142-5p	-0.0364238	0.075886	0.964232	0.631241	0.378971
hsa-let-7e-5p	-0.0342391	0.0719531	0.96634	0.634179	0.37997
hsa-let-7c-5p	-0.0416556	0.0879289	0.9592	0.635684	0.37997
hsa-miR-519c-3p	0.0218605	0.0464221	1.0221	0.637707	0.37997
hsa-miR-3196	0.0454747	0.0965764	1.04652	0.637735	0.37997
hsa-miR-4443	0.0528879	0.112401	1.05431	0.637977	0.37997
hsa-miR-320c	-0.0265626	0.0566962	0.973787	0.639421	0.380225
hsa-miR-519b-5p-hsa-miR-519c-5p-hsa-miR-523-5p-hsa-miR-518e-5p-hsa-miR-522-5p-hsa-miR-519a-5p	0.0362254	0.0779847	1.03689	0.642276	0.381295
hsa-miR-378d	0.025799	0.0557031	1.02613	0.643255	0.381295
hsa-miR-324-3p	-0.0225621	0.0491449	0.977691	0.646167	0.381993
hsa-miR-599	0.0382627	0.0834214	1.039	0.646473	0.381993
hsa-miR-197-3p	-0.035887	0.0803867	0.964749	0.655287	0.385072
hsa-miR-3136-5p	-0.0370415	0.0830218	0.963636	0.655478	0.385072
hsa-miR-409-5p	0.0337458	0.0758037	1.03432	0.656194	0.385072
hsa-miR-1245b-3p	0.0421298	0.0949668	1.04303	0.657313	0.385072
hsa-miR-19a-3p	0.0342578	0.0774536	1.03485	0.658272	0.385072
hsa-miR-320b	-0.0331769	0.0750428	0.967367	0.658412	0.385072
hsa-miR-568	0.0274826	0.0622538	1.02786	0.658879	0.385072
hsa-miR-510-5p	-0.0365607	0.0833253	0.9641	0.660827	0.385609
hsa-miR-525-3p	-0.0375736	0.0859914	0.963124	0.662151	0.385781
hsa-miR-548o-3p-hsa-miR-548ah-3p-hsa-miR-548av-3p	0.0393091	0.0909047	1.04009	0.665435	0.387092
hsa-miR-302a-3p	0.0265571	0.06162	1.02691	0.666481	0.3871
hsa-miR-105-5p	-0.0260506	0.0611351	0.974286	0.670023	0.388555
hsa-miR-3613-3p	0.0207988	0.0490146	1.02102	0.671319	0.388704
hsa-miR-505-3p	0.0444453	0.107144	1.04545	0.678274	0.392125
hsa-miR-186-5p	-0.0337132	0.0822716	0.966849	0.681968	0.393653
hsa-miR-551b-3p	0.0261947	0.0644056	1.02654	0.684218	0.394026
hsa-miR-613	-0.0272544	0.0671232	0.973114	0.684717	0.394026
hsa-miR-1307-3p	0.0239002	0.0607035	1.02419	0.693788	0.398274
hsa-miR-518f-3p	0.0268617	0.0683283	1.02723	0.694225	0.398274
hsa-miR-30e-5p	0.0194621	0.0499407	1.01965	0.696755	0.399114
hsa-miR-491-3p	-0.0274656	0.0711686	0.972908	0.699554	0.399518
hsa-miR-1272	-0.0192044	0.0497691	0.980979	0.699594	0.399518
hsa-miR-1268a	0.0241341	0.0631	1.02443	0.70211	0.399983
hsa-miR-100-5p	-0.0541898	0.142244	0.947252	0.703231	0.399983
hsa-miR-148a-3p	-0.0298042	0.0783391	0.970636	0.703611	0.399983
hsa-miR-1226-3p	0.0258966	0.0688285	1.02623	0.706733	0.400707
hsa-miR-23a-3p	-0.0275254	0.0732337	0.97285	0.707023	0.400707
hsa-miR-326	-0.0283732	0.0758137	0.972026	0.70822	0.400779
hsa-miR-30d-5p	0.0311653	0.084916	1.03166	0.713609	0.40322
hsa-miR-3065-3p	0.0241108	0.0662975	1.0244	0.7161	0.404017
hsa-miR-517c-3p-hsa-miR-519a-3p	0.0197562	0.0547162	1.01995	0.718049	0.404508
hsa-miR-2116-5p	0.0256878	0.0720499	1.02602	0.721445	0.405811
hsa-miR-555	-0.0191854	0.0547302	0.980997	0.725929	0.407369
hsa-miR-330-5p	0.021637	0.061832	1.02187	0.72639	0.407369
hsa-miR-1183	-0.0215798	0.0622372	0.978651	0.728791	0.408091
hsa-miR-320e	0.0225793	0.0653872	1.02284	0.729856	0.408091
hsa-miR-92b-3p	0.0231918	0.067529	1.02346	0.731271	0.408099
hsa-miR-1276	0.0343574	0.100563	1.03495	0.732614	0.408099
hsa-miR-3934-5p	0.024817	0.0727867	1.02513	0.733138	0.408099
hsa-miR-652-5p	0.0225442	0.0669659	1.0228	0.736379	0.408393
hsa-miR-1250-5p	-0.0241876	0.0719679	0.976103	0.736804	0.408393
hsa-miR-3140-3p	0.0319287	0.0950509	1.03244	0.736937	0.408393
hsa-miR-1233-3p	0.0300132	0.0904822	1.03047	0.740114	0.408895
hsa-miR-374b-5p	0.0237065	0.0716211	1.02399	0.740645	0.408895
hsa-miR-517b-3p	0.0227271	0.0687921	1.02299	0.741118	0.408895
hsa-miR-548n	0.0230508	0.0703511	1.02332	0.743173	0.408928
hsa-miR-29c-3p	0.0255571	0.0780594	1.02589	0.743361	0.408928
hsa-miR-1286	0.021134	0.0653015	1.02136	0.746212	0.409873
hsa-miR-361-3p	0.0206868	0.0641956	1.0209	0.747266	0.409873
hsa-miR-203a-3p	0.0209051	0.0662928	1.02113	0.752499	0.41214
hsa-let-7i-5p-0-014	0.0281402	0.090486	1.02854	0.755808	0.413348
hsa-miR-367-3p	0.0199726	0.0646322	1.02017	0.757306	0.413442
hsa-miR-425-5p	0.0312044	0.101769	1.0317	0.759132	0.413442
hsa-miR-665	0.0194872	0.0636647	1.01968	0.759535	0.413442
hsa-miR-450a-5p	-0.0207907	0.068175	0.979424	0.760396	0.413442
hsa-miR-372-3p	0.0248277	0.0827478	1.02514	0.764147	0.41488
hsa-miR-9-5p	0.0255176	0.0863939	1.02585	0.767716	0.415274
hsa-miR-1306-3p	0.0188295	0.0639511	1.01901	0.768425	0.415274
hsa-miR-378g	0.0121667	0.0413443	1.01224	0.768546	0.415274
hsa-miR-576-5p	-0.0189018	0.0644494	0.981276	0.769308	0.415274
hsa-miR-520a-3p	0.0278547	0.0960906	1.02825	0.771909	0.416079
hsa-miR-302b-3p	0.0160423	0.0559106	1.01617	0.774167	0.416697
hsa-miR-26a-5p	0.0253791	0.0895361	1.0257	0.776831	0.41741
hsa-miR-650	-0.0152967	0.055148	0.98482	0.781492	0.41741
hsa-miR-652-3p	0.0258464	0.0932144	1.02618	0.781566	0.41741
hsa-miR-548ah-5p	0.0236184	0.0855828	1.0239	0.78257	0.41741
hsa-miR-1270	0.0187443	0.0689664	1.01892	0.785784	0.41741
hsa-miR-488-3p	0.0193027	0.0712668	1.01949	0.786505	0.41741
hsa-miR-4451	0.0181174	0.0671345	1.01828	0.787263	0.41741
hsa-miR-384	-0.0170585	0.0632768	0.983086	0.787479	0.41741
hsa-miR-521	-0.0270966	0.101047	0.973267	0.788578	0.41741
hsa-miR-520a-5p	0.0156208	0.0583038	1.01574	0.78876	0.41741
hsa-miR-624-3p	-0.0214502	0.0800708	0.978778	0.788783	0.41741
hsa-miR-595	0.0175957	0.0657077	1.01775	0.788862	0.41741
hsa-miR-3150b-3p	0.0191408	0.0759528	1.01933	0.801034	0.423202
hsa-miR-126-3p	0.0222988	0.0889564	1.02255	0.802068	0.423202
hsa-miR-4435	0.0223428	0.0897906	1.02259	0.803491	0.423356
hsa-miR-298	0.0190545	0.0770372	1.01924	0.804644	0.423368
hsa-miR-1285-3p	-0.0127861	0.0522872	0.987295	0.806816	0.423916
hsa-miR-29b-3p	-0.0150673	0.0624096	0.985046	0.809225	0.424586
hsa-miR-3190-3p	-0.0198766	0.0840538	0.98032	0.813064	0.425542
hsa-miR-940	0.0199133	0.0843258	1.02011	0.813318	0.425542
hsa-miR-10b-5p	0.0116042	0.0499335	1.01167	0.816233	0.425904
hsa-miR-3161	0.0191051	0.0822339	1.01929	0.816285	0.425904
hsa-miR-1253	0.0131811	0.0602005	1.01327	0.826687	0.430732
hsa-miR-3185	0.0170086	0.080132	1.01715	0.831906	0.432849
hsa-miR-345-5p	0.0132407	0.0635089	1.01333	0.83485	0.433778
hsa-miR-3180-5p	-0.0124358	0.0603093	0.987641	0.836635	0.433779
hsa-miR-520c-3p	-0.0123346	0.0600896	0.987741	0.837361	0.433779
hsa-miR-484	0.01585	0.0780442	1.01598	0.839064	0.433779
hsa-miR-607	-0.0107308	0.0531848	0.989327	0.840101	0.433779
hsa-miR-548j-3p	0.013299	0.0664559	1.01339	0.841389	0.433779
hsa-miR-934	0.0139274	0.069934	1.01402	0.842145	0.433779
hsa-miR-145-5p	0.0153717	0.0775909	1.01549	0.842957	0.433779
hsa-miR-509-5p	0.0119102	0.061176	1.01198	0.845637	0.434497
hsa-miR-888-5p	0.00884275	0.0457306	1.00888	0.846672	0.434497
hsa-miR-767-3p	0.0174186	0.0912006	1.01757	0.848531	0.43473
hsa-miR-1254	0.0146318	0.07708	1.01474	0.849446	0.43473
hsa-miR-383-5p	-0.0115087	0.0614392	0.988557	0.851411	0.435141
hsa-miR-34c-5p	0.0165672	0.0908697	1.01671	0.855333	0.436152
hsa-miR-199b-5p	0.00782231	0.0430203	1.00785	0.855717	0.436152
hsa-miR-28-3p	0.00980364	0.0558676	1.00985	0.860703	0.437813
hsa-miR-297	-0.0142778	0.0830457	0.985824	0.863495	0.437813
hsa-let-7b-5p	0.0149266	0.0870342	1.01504	0.863828	0.437813
hsa-miR-138-5p	-0.0100104	0.0592829	0.990039	0.865908	0.437813
hsa-miR-210-3p	-0.00629224	0.0372696	0.993728	0.86593	0.437813
hsa-miR-541-3p	0.0136393	0.0825552	1.01373	0.868775	0.437813
hsa-miR-378c	-0.0115296	0.0698369	0.988537	0.868871	0.437813
hsa-miR-26b-5p	-0.0169264	0.103171	0.983216	0.869683	0.437813
hsa-miR-487a-3p	0.00843281	0.0515217	1.00847	0.869987	0.437813
hsa-miR-642a-5p	0.00907134	0.055715	1.00911	0.870663	0.437813
hsa-miR-486-3p	-0.0152855	0.0954093	0.984831	0.872716	0.437814
hsa-miR-134-5p-hsa-miR-6728-5p	0.0119228	0.0745894	1.01199	0.873002	0.437814
hsa-miR-199a-3p-hsa-miR-199b-3p	0.0126286	0.0806136	1.01271	0.875516	0.438487
hsa-miR-1204	0.016099	0.104476	1.01623	0.877537	0.438862
hsa-miR-498	0.00894787	0.0590631	1.00899	0.879584	0.438862
hsa-miR-1248	-0.012702	0.0839798	0.987378	0.879778	0.438862
hsa-miR-107	-0.0125763	0.0863915	0.987502	0.884258	0.439727
hsa-miR-93-5p	-0.0128736	0.0897508	0.987209	0.885945	0.439727
hsa-miR-939-5p	-0.006769	0.0472767	0.993254	0.886149	0.439727
hsa-miR-615-5p	0.0129059	0.0901842	1.01299	0.886207	0.439727
hsa-miR-892b	0.0108206	0.0782461	1.01088	0.890012	0.44103
hsa-miR-141-3p	-0.00777032	0.0583514	0.99226	0.894063	0.442028
hsa-miR-1244	-0.00866635	0.0654346	0.991371	0.894634	0.442028
hsa-miR-21-5p	0.00943869	0.0724353	1.00948	0.896325	0.442028
hsa-miR-664a-3p	0.00579735	0.0451719	1.00581	0.89788	0.442028
hsa-let-7a-5p	-0.0103753	0.0815674	0.989678	0.898782	0.442028
hsa-miR-578	0.0109488	0.0863523	1.01101	0.899105	0.442028
hsa-miR-1255b-5p	0.00747861	0.0618662	1.00751	0.903783	0.443746
hsa-miR-154-5p	0.00969239	0.0816215	1.00974	0.905475	0.443995
hsa-miR-526a-hsa-miR-518c-5p-hsa-miR-518d-5p	-0.00536968	0.046839	0.994645	0.908729	0.445008
hsa-miR-5196-3p-hsa-miR-6732-3p	-0.00978272	0.0892692	0.990265	0.912737	0.446387
hsa-miR-410-3p	0.00586634	0.0559147	1.00588	0.916443	0.447615
hsa-miR-219a-1-3p	0.00816758	0.0805985	1.0082	0.919283	0.448418
hsa-miR-892a	0.00745063	0.0749229	1.00748	0.920786	0.448446
hsa-miR-579-5p	0.00612845	0.0623769	1.00615	0.921735	0.448446
hsa-miR-610	0.00771227	0.081488	1.00774	0.924598	0.449255
hsa-miR-125b-5p	-0.0097002	0.109915	0.990347	0.929677	0.451138
hsa-miR-532-5p	-0.00747427	0.0920526	0.992554	0.935286	0.453273
hsa-miR-34b-3p	0.00612907	0.0805322	1.00615	0.939334	0.454646
hsa-miR-208a-3p	-0.00393059	0.0530703	0.996077	0.94096	0.454678
hsa-miR-323a-5p	0.0074012	0.101423	1.00743	0.941827	0.454678
hsa-miR-619-3p	0.00652777	0.0936876	1.00655	0.944452	0.455358
hsa-miR-342-5p	0.00379869	0.0576769	1.00381	0.947488	0.456235
hsa-miR-942-3p	0.00478825	0.0747447	1.0048	0.948921	0.456339
hsa-miR-92a-3p	-0.00677994	0.109953	0.993243	0.950832	0.456671
hsa-miR-4741	-0.00388601	0.0686844	0.996122	0.954881	0.458029
hsa-miR-550a-5p	-0.0037884	0.0713551	0.996219	0.957658	0.458774
hsa-miR-146a-5p	-0.00364321	0.0718414	0.996363	0.959555	0.458928
hsa-miR-1258	-0.00289586	0.0614091	0.997108	0.962388	0.458928
hsa-miR-873-5p	0.00361265	0.0775025	1.00362	0.962821	0.458928
hsa-miR-324-5p	-0.00318853	0.0685151	0.996817	0.962882	0.458928
hsa-miR-455-3p	-0.00297372	0.0705265	0.997031	0.966367	0.460005
hsa-miR-556-3p	-0.00253231	0.0698657	0.997471	0.971087	0.461664
hsa-miR-574-5p	-0.00228376	0.068605	0.997719	0.973445	0.462199
hsa-miR-1976	-0.00180645	0.0596281	0.998195	0.975832	0.462355
hsa-miR-30b-5p	0.00193662	0.0673245	1.00194	0.977052	0.462355
hsa-miR-487b-5p	0.00146718	0.0519642	1.00147	0.977475	0.462355
hsa-miR-526b-5p	0.00112484	0.0504246	1.00113	0.982203	0.464005
hsa-miR-764	-0.000925051	0.0487781	0.999075	0.984869	0.464565
hsa-miR-1236-3p	0.00119033	0.0672044	1.00119	0.985869	0.464565
hsa-miR-95-3p	-0.000359719	0.0569346	0.99964	0.994959	0.46826
hsa-miR-96-5p	0.000326445	0.0692787	1.00033	0.99624	0.468274
Negative binomial regression was performed for each miRNA as the outcome. Models adjusted for gender, age, BMI, career type, smoking status, and years of firefighting

## Sheet: SuppTable2
Supplemental Table S2. Association between East Palestine incident response and miRNA expression at miRNA associated with WUI fire response in a past study
	Estimate from our study (responders to the incident versus non-responders)*					Altered expression over time (10 months) among firefighters that responsed to at least on WUI fire
miRNA	Estimate	Std. Error	Estimate, exponentiated	p-value	q-value	FC (95% CI)	p-value	q-value
hsa-miR-574-3p	-0.374953	0.108705	0.687322	0.000562125	0.0280878	1.1 (1.06, 1.14)	1.66e-05	0.000882
hsa-miR-660-3p	0.210491	0.0741776	1.23428	0.00454451	0.0630547	1.11 (1.04, 1.19)	0.0027	0.0449
hsa-miR-1203	0.140956	0.0695221	1.15137	0.0426115	0.132174	0.87 (0.8, 0.95)	0.00212	0.0384
hsa-miR-765	-0.200659	0.106015	0.818191	0.0583927	0.143268	1.13 (1.07, 1.21)	0.000191	0.00564
hsa-miR-365a-3p-hsa-miR-365b-3p	0.0930614	0.0497859	1.09753	0.0615906	0.147906	0.87 (0.8, 0.94)	0.00046	0.0111
hsa-miR-223-3p	-0.166049	0.102754	0.847005	0.106099	0.182326	0.86 (0.8, 0.92)	3.28e-05	0.00146
hsa-miR-18a-5p	0.109068	0.0696667	1.11524	0.117451	0.187233	0.86 (0.79, 0.93)	0.000245	0.00675
hsa-miR-181b-5p-hsa-miR-181d-5p	-0.102309	0.0679894	0.902751	0.132382	0.191333	0.87 (0.8, 0.95)	0.00193	0.0358
hsa-miR-330-3p	0.100668	0.0685844	1.10591	0.142158	0.195793	0.86 (0.8, 0.92)	5.05e-05	0.00212
hsa-miR-1260a	0.179071	0.122799	1.19611	0.144772	0.197219	1.24 (1.13, 1.36)	2.8e-05	0.00131
hsa-let-7f-5p	-0.141562	0.0996456	0.868001	0.155416	0.205246	1.14 (1.07, 1.21)	5.79e-05	0.00231
hsa-miR-629-5p	0.0974821	0.0696952	1.10239	0.161906	0.209874	1.19 (1.11, 1.26)	2.04e-06	0.000204
hsa-miR-423-5p	-0.140276	0.101266	0.869118	0.165986	0.211973	1.13 (1.09, 1.19)	3.16e-07	6.31e-05
hsa-miR-573	0.103089	0.0859142	1.10859	0.230175	0.236244	0.86 (0.79, 0.93)	0.000672	0.0149
hsa-miR-603	0.0729869	0.0681691	1.07572	0.284316	0.26396	1.16 (1.05, 1.27)	0.00286	0.0466
hsa-miR-125a-5p	-0.104103	0.0980148	0.901132	0.288182	0.26396	0.89 (0.84, 0.94)	0.000153	0.00489
hsa-miR-182-5p	-0.121267	0.118331	0.885798	0.305453	0.271312	0.92 (0.87, 0.96)	0.00145	0.0297
hsa-miR-183-5p	-0.103447	0.10339	0.901723	0.317043	0.272817	0.93 (0.89, 0.97)	0.00247	0.042
hsa-miR-378i	0.0781906	0.0796843	1.08133	0.326467	0.277329	0.91 (0.88, 0.94)	1.59e-06	0.000181
hsa-miR-378e	-0.0420566	0.0435998	0.958815	0.334742	0.281912	1.16 (1.08, 1.26)	0.000297	0.00789
hsa-miR-148b-3p	0.0887232	0.0960666	1.09278	0.355716	0.291596	0.75 (0.68, 0.82)	1.72e-08	4.58e-06
hsa-miR-15b-5p	-0.107122	0.118257	0.898416	0.365022	0.294857	0.89 (0.84, 0.94)	8.14e-05	0.00309
hsa-miR-361-5p	0.106537	0.124234	1.11242	0.391139	0.309668	0.9 (0.85, 0.95)	0.000437	0.0109
hsa-miR-1306-5p	-0.0769422	0.0958794	0.925943	0.42227	0.312512	1.12 (1.07, 1.17)	3.68e-06	0.000294
hsa-miR-185-5p	-0.0792212	0.0988259	0.923836	0.422771	0.312512	0.93 (0.88, 0.97)	0.0018	0.0356
hsa-miR-1283	0.0497362	0.0622911	1.05099	0.42461	0.312512	1.09 (1.04, 1.14)	0.000512	0.012
hsa-miR-196b-5p	-0.0583795	0.0748458	0.943292	0.435392	0.316153	0.85 (0.8, 0.91)	5.14e-06	0.000342
hsa-miR-106a-5p-hsa-miR-17-5p	-0.0671517	0.0954592	0.935053	0.48177	0.332993	0.91 (0.86, 0.96)	0.000773	0.0167
hsa-miR-1180-3p	-0.0637659	0.102637	0.938225	0.534416	0.351854	1.12 (1.08, 1.17)	1.12e-06	0.000149
hsa-miR-130a-3p	-0.0555204	0.0913983	0.945993	0.543548	0.352294	0.91 (0.87, 0.96)	0.000174	0.00535
hsa-miR-30c-5p	0.0421703	0.0787443	1.04307	0.59228	0.36742	1.16 (1.09, 1.23)	2.28e-05	0.00114
hsa-miR-20a-5p-hsa-miR-20b-5p	-0.0476474	0.0991287	0.95347	0.630757	0.378971	0.91 (0.86, 0.96)	0.000535	0.0122
hsa-miR-518f-3p	0.0268617	0.0683283	1.02723	0.694225	0.398274	0.87 (0.81, 0.94)	0.000337	0.00866
hsa-miR-1226-3p	0.0258966	0.0688285	1.02623	0.706733	0.400707	1.09 (1.03, 1.14)	0.00183	0.0356
hsa-miR-23a-3p	-0.0275254	0.0732337	0.97285	0.707023	0.400707	0.86 (0.82, 0.91)	5.91e-07	9.43e-05
hsa-miR-320e	0.0225793	0.0653872	1.02284	0.729856	0.408091	1.21 (1.1, 1.33)	0.000131	0.00454
hsa-miR-374b-5p	0.0237065	0.0716211	1.02399	0.740645	0.408895	1.23 (1.16, 1.31)	9.57e-09	3.82e-06
hsa-let-7i-5p	0.0281402	0.090486	1.02854	0.755808	0.413348	0.74 (0.68, 0.8)	5.8e-11	4.63e-08
hsa-miR-450a-5p	-0.0207907	0.068175	0.979424	0.760396	0.413442	0.85 (0.78, 0.92)	9.81e-05	0.00356
hsa-miR-652-3p	0.0258464	0.0932144	1.02618	0.781566	0.41741	0.86 (0.8, 0.93)	0.000216	0.00615
hsa-miR-126-3p	0.0222988	0.0889564	1.02255	0.802068	0.423202	0.86 (0.81, 0.92)	1.58e-05	0.000882
hsa-miR-145-5p	0.0153717	0.0775909	1.01549	0.842957	0.433779	0.82 (0.76, 0.89)	4.86e-06	0.000342
hsa-let-7b-5p	0.0149266	0.0870342	1.01504	0.863828	0.437813	0.93 (0.89, 0.98)	0.00309	0.0494
hsa-miR-26b-5p	-0.0169264	0.103171	0.983216	0.869683	0.437813	1.08 (1.03, 1.14)	0.00187	0.0356
hsa-miR-107	-0.0125763	0.0863915	0.987502	0.884258	0.439727	0.88 (0.83, 0.93)	1.14e-05	0.000699
hsa-miR-93-5p	-0.0128736	0.0897508	0.987209	0.885945	0.439727	0.88 (0.82, 0.93)	0.000151	0.00489
hsa-miR-154-5p	0.00969239	0.0816215	1.00974	0.905475	0.443995	0.9 (0.85, 0.96)	0.00136	0.0286
hsa-miR-574-5p	-0.00228376	0.068605	0.997719	0.973445	0.462199	1.17 (1.1, 1.24)	3.25e-06	0.000288
hsa-miR-30b-5p	0.00193662	0.0673245	1.00194	0.977052	0.462355	0.89 (0.83, 0.96)	0.00234	0.0406
hsa-miR-1246	n/a					1.13 (1.05, 1.21)	0.0022	0.0391
*Negative binomial regression was performed for each miRNA as the outcome. Models adjusted for gender, age, BMI, career type, and smoking status.
**Results from Goodrich et al. 2025 EMM. Models report fold change (FC) estimates for follow-up compared to baseline, in mixed models with a random effect for participant. These models inherently control for time invariant confounders, and miRNA expression values were a priori corrected for batch with RUV methods. Only participants that responded to at least 1 WUI fire in between

## Sheet: SuppTable3
Supplemental Table S3. Association between East Palestine incident response and miRNA expression at miRNA associated with vinyl chloride among workers in a past study
	Estimate from our study (responders to the incident versus non-responders)*				Estimate from Feng et al. high exposed vinyl chloride workers vs. low exposed
miRNA	Estimate	Std. Error	p-value	q-value	log FC	p-value
hsa-miR-4473	n/a				0.843	0.011
hsa-miR-22-3p	-0.0645563	0.0851888	0.448569	0.319476	0.781	0.007
hsa-miR-124-3p	0.0850956	0.0997936	0.393817	0.310595	0.735	0.028
hsa-miR-4747-5p	n/a				0.7	0.009
hsa-miR-191-5p	-0.0609995	0.0887363	0.491815	0.337732	0.686	0.023
hsa-miR-4726-5p	n/a				0.663	0.001
hsa-miR-144-3p	-0.143184	0.0776212	0.0650893	0.149836	0.615	0.019
hsa-miR-4284	0.0541944	0.052901	0.305623	0.271312	-0.745	0.014
hsa-miR-146a-5p	-0.00364321	0.0718414	0.959555	0.458928	-0.837	0.002
hsa-miR-96-5p	0.000326445	0.0692787	0.99624	0.468274	-0.857	0.014
hsa-miR-335-5p	0.0557115	0.0561552	0.32115	0.274941	-0.864	0.043
hsa-miR-23a-3p	-0.0275254	0.0732337	0.707023	0.400707	-1.008	0.005
hsa-miR-151b	0.154806	0.0673177	0.0214689	0.107237	-1.02	0.028
hsa-miR-301a-3p	0.051335	0.0504929	0.309306	0.271531	-1.423	0.003
hsa-miR-222-3p	0.0992032	0.118427	0.402215	0.310713	-1.565	0.031
*Negative binomial regression was performed for each miRNA as the outcome. Models adjusted for gender, age, BMI, career type, firefighting years, and smoking status.
**Results from Feng et al. comparing expression levels in 6 high vinyl chloride monomer exposed male workers and 6 low exposed workers
